# Supplementary material for: Influence of Feeding Weaned Piglets with Laminaria digitata on the Quality and Nutritional Value of Meat
Source: Foods. 2022 Mar 31;11(7):1024. doi: 10.3390/foods11071024 (PMC8997633; doi:10.3390/foods11071024)
Supplement: Supplementary file 1 [file foods-11-01024-s001.zip]

Archive with 3 entries (2 files):
- foods-1604164-supplementary/
- foods-1604164-supplementary/Figure S1.pdf
- foods-1604164-supplementary/Table S1.pdf
